# Supplementary material for: State-transition and simulation-based modeling approaches for simulating the progression of dental caries: a scoping review
Source: Front Oral Health. 2026 May 14;7:1791208. doi: 10.3389/froh.2026.1791208 (PMC13216461; doi:10.3389/froh.2026.1791208)
Supplement: Supplementary file 2 [file Table1.xlsx]

## Sheet: Sheet1
Found on PubMed/Scopus	PMID (EID if no PMID)	Nr. In search	Author(s)	Year	Title	Objective	Inclusion?	Exclusion?	Notes	Assigned ID number for later use
PubMed	25503613	1	Schwendicke F, et al.	2015	Detecting and treating occlusal caries lesions: a cost-effectiveness analysis.	" The aim of the present study was to assess the cost-effectiveness of 3 detection methods for occlusal caries in combination with different treatments initiated at different cutoffs in populations differing in their caries prevalence."	TRUE	FALSE	PILOT	1
PubMed	25862278	2	Schwendicke F, Paris S & Stolpe M	2015	Detection and treatment of proximal caries lesions: Milieu-specific cost-effectiveness analysis.	"We compared the cost-effectiveness of combinations of detections and treatments of proximal lesions in different populations which did or did not receive prevention during adolescence. These cost-effectiveness comparisons of different detection-treatment combinations should aid clinical decision making and improve resource allocation."	TRUE	FALSE	/	2
PubMed	28537368	3	Claudia C, et al.	2016	The relationship between maternal smoking during pregnancy and parental-reported experience of dental caries in Indigenous Australian children.	"This study aimed to test the association between maternal smoking during pregnancy and parental-reported experience of dental caries in Indigenous Australian children."	FALSE	TRUE	Uses regression to assess associations between maternal smoking and caries prevalence; does not include modeling of disease progression or transition probabilities.
PubMed	40445598	4	Choi SE & Simon L	2025	Projected Outcomes of Removing Fluoride From US Public Water Systems.	"To determine the cost-effectiveness of cessation of public water fluoridation andassociations with oral health outcomes among US children."	TRUE	FALSE	PILOT	3
PubMed	33240366	5	Norrie O & Pharand L	2020	Cost effectiveness of a fluoride varnish daycare program versus usual care in central Winnipeg, Canada.	"This project compares the cost effectiveness of a preventive fluoride varnish (FV) program with usual dental care (surgery under general anesthesia [GA]) for preschool children in 2 low-income communities in Winnipeg, Canada."	TRUE	FALSE	/	4
PubMed	26110399	6	Koh R, et al.	2015	Relative cost-effectiveness of home visits and telephone contacts in preventing early childhood caries.	"To evaluate the cost-effectiveness of a home-visit intervention conducted by oral health therapists relative to a telephone-based alternative and no intervention."	TRUE	FALSE	/	5
PubMed	34167525	7	Taylor GD, et al.	2021	A systematic review of the quality and scope of decision modelling studies in child oral health research.	"The aim of this study is to report a systematic review, considering both the scope and quality, of decision modelling studies within the field of child oral health which extend the time horizon beyond the age of 18."	FALSE	TRUE	Systematic Review
PubMed	37898738	8	Boachie MK, et al.	2023	Cost-effectiveness of dental caries prevention strategies in South African schools.	"The key objectives of the study were to estimate the lifetime cost of adopting each intervention, the health benefits associated with each preventive strategy and to determine which of the strategies is most cost-effective. "	TRUE	FALSE	PILOT	6
PubMed	39960505	9	da Silva RO, et al.	2025	Cost-efficiency analysis of atraumatic restorative treatment with and without chemical-mechanical caries removal agents based on pain and time for selective removal of carious tissue: a public health perspective.	"To evaluate the Cost-Efficiency of Atraumatic Restorative Treatment (ART) with a chemical-mechanical caries removal agent (CMCRA, Papacárie Duo GelⓇ) compared to conventional ART, based on pain perceived and time for selective removal of carious tissue, from the perspective of the Brazilian Unified Health System (SUS)."	FALSE	TRUE	No disease progression	7
PubMed	29642916	10	Yau DTW, et al.	2018	Longitudinal measurement invariance and explanatory IRT models for adolescents' oral health-related quality of life.	"This article endeavors to achieve 3 objectives: (1) investigating factors associated with OHR-QoL using the 2 short forms of CPQ11–14 (RSF: 8 and ISF: 8) at 12 years old by an explanatory item responsemodel; (2) investigating the longitudinal invariance ofthe 2 short forms under the framework of IRT; and (3) assessing the effect of demographics, behavioral andclinical factors on OHRQoL of adoles…	FALSE	TRUE	Study used graded response models for psychometric assessment of oral health–related quality of life; did not model caries progression or simulate disease states.
PubMed	37477540	11	Nguyen TM, et al.	2023	Modeled health economic and equity impact on dental caries and health outcomes from a 20% sugar sweetened beverages tax in Australia.	"The aim of this study is to perform a CEA for the implementation of a 20% SSB tax across socioeconomic groups, and to explore other considerations important to policy-decision makers for intervention implementation."	TRUE	FALSE	PILOT	7
PubMed	35398845	12	Cho VY, et al.	2022	Understanding Children's Attention to Dental Caries through Eye-Tracking.	"We explored individual differ-ences among preschool children’s eye movement pat-terns and visual attention to images with and without dental caries via EMHMM. The assumption was that chil-dren would fixate on locations of high interest. Hence, the null hypothesis was that images with dental caries would hold or capture preschool children’s visual attention more effectively than images without de…	FALSE	TRUE	Hidden Markov Model applied to eye-tracking data on visual attention; model does not simulate dental caries progression or disease dynamics.
PubMed	32093749	13	Kularatna S, et al.	2020	Demonstration of high value care to improve oral health of a remote Indigenous community in Australia.	"In this analysis we estimate the cost-effectiveness of an annual professional intervention for the prevention of childhood caries in a remote Indigenous community in Far North Queensland."	TRUE	FALSE	PILOT	8
PubMed	21332740	14	Curtis B, et al.	2011	The Monitor Practice Programme: is non-invasive management of dental caries in private practice cost-effective?	"The objective of this research was to assess the efficacy and cost-effectiveness of a non-invasive approach to dental caries management in private dental practice."	TRUE	FALSE	/	9
PubMed	31924271	15	Ruff RR, Saxena D & Niederman R	2020	School-based caries prevention and longitudinal trends in untreated decay: an updated analysis with Markov chains.	"The objective of this study was to explore potential nonlinear change in the risk of untreated decay in children receiving caries prevention."	FALSE	TRUE	No explicit modeling of mutually exclusive health states or transition probabilities; study is observational (statistical change in risk, not modeled transitions).
PubMed	37903153	16	Ugolini A, et al.	2023	Probabilistic graphical modelling of early childhood caries development.	"In this study the UGM approach is adopted on a longitudinal dataset, with the purpose of validating existing knowledge on the interaction of the risk factors associated with ECC, of investigating the existence of further interactions and of assessing the overall relationship among ECC risk factors."	FALSE	TRUE	Although it uses a Markov Random Field (UGM), it models inter-variable dependencies, not disease progression between defined oral health states. No transition probabilities or model structure suitable for health economic modeling.
PubMed	16707073	17	Brazzelli M, et al.	2006	Systematic review of the effectiveness and cost-effectiveness of HealOzone for the treatment of occlusal pit/fissure caries and root caries.	"To assess the effectiveness and cost-effectiveness of HealOzone®(CurOzone USA Inc.,Ontario, Canada) for the management of pit and fissure caries, and root caries. The complete HealOzone procedure involves the direct application of ozone gas to the caries lesion on the tooth surface, the use of are mineralising solution immediately after application of ozone and the supply of a ‘patient kit’, whi…	TRUE	FALSE	/	10
PubMed	35567374	18	Rodriguez GA, et al.	2022	Cost-effectiveness of probiotics and fluoride varnish in caries prevention in preschool children.	"The purpose of this study was to evaluate the cost-effectiveness of two preventive interventions aimed at increasing the proportion of caries-free preschool children of low socioeconomic status using a decision analytic model."	TRUE	FALSE	/	11
PubMed	36300652	19	Egil E & Yaylali E	2023	Cost-effectiveness analysis of fissure sealants for caries prevention in children.	"To evaluate the cost-effectiveness of resin-based and glass ionomer-based fissure sealants compared with no intervention for children."	TRUE	FALSE	/	12
PubMed	28682498	20	Schwendicke F, et al.	2018	Cost-effectiveness of caries-preventive fluoride varnish applications in clinic settings among patients of low, moderate and high risk.	"The total body of evidence finds fluoride varnish effective to prevent caries. However, most trials were conducted in high-risk populations, with more recent trials on low-risk groups finding a lower efficacy. We aimed to assess the cost-effectiveness of fluoride varnish application in clinic setting in populations with different caries risk."	TRUE	FALSE	/	13
PubMed	37541420	21	Schwendicke F & Bombeck L	2023	Cost-effectiveness of school-based caries screening using transillumination.	"School-based screening for caries lesions usually only employs visual-tactile detection means (standard of care). Near-infrared-light-transillumination (NILT) could be used to support school-based screening and to identify early proximal caries, facilitating referral and appropriate non- or micro-invasive management in dental practice."	TRUE	FALSE	/	14
PubMed	36930167	22	Choi SE, Shen Y & Wright DR	2023	Cost-effectiveness of Dental Workforce Expansion Through the National Health Service Corps and Its Association With Oral Health Outcomes Among US Children.	"To evaluate the cost-effectiveness of expanding the dental workforce through the National Health Service Corps (NHSC) and associations with oral health outcomes among US children."	TRUE	FALSE	/	15
PubMed	24432941	23	Chi DL, Van Der Goes DN & Ney JP	2014	Cost-effectiveness of pit-and-fissure sealants on primary molars in Medicaid-enrolled children.	"We compared the incremental cost-effectiveness of 2 primarymolar sealant strategies—always seal and never seal—with standard care forMedicaid-enrolled children."	TRUE	FALSE	/	16
PubMed	35426333	24	Scherrer C, et al.	2022	COVID-19 Pandemic Impact on US Childhood Caries and Potential Mitigation.	To model the impact of reduced access to restorative care and sealants during the COVID-19 pandemic on caries incidence and oral health disparities among low-income US children, and to assess how increased sealant delivery could mitigate these effects.	TRUE	FALSE	/	17
PubMed	34298114	25	Schwendicke F, et al.	2021	Long-term cost-effectiveness of glass hybrid versus composite in permanent molars.	"We assessed the long-term cost-effectiveness of glass hybrid (GH) versus composite (CO) for restoring permanent molars using a health economic modelling approach. "	TRUE	FALSE	/	18
PubMed	36996798	26	Zhou L, et al.	2023	Cost-Effectiveness of Pit and Fissure Sealing at Schools for Caries Prevention in China: A Markov Modeling Analysis.	"Therefore, this study aimed to develop a multi-perspective, multistate Markov model to estimate the cost and effect of PFS application in schools in China to prevent dental caries."	TRUE	FALSE	/	19
PubMed	30884363	27	Jevdjevic M, et al.	2019	The caries-related cost and effects of a tax on sugar-sweetened beverages.	"We assessed the effect of a 20% ad valorem tax on SSBs on dental caries and related treatment costs, specifically taking into account that consumers may switch from SSBs to other (non-taxed) sugar-containing drinks"	TRUE	FALSE	/	20
PubMed	39904324	28	Tan SHX, et al.	2025	Cost-Effectiveness of Silver Diamine Fluoride Depends on Caries Activity: A Decision Analytic Model.	"The study sought to assess the cost-effectiveness of silver diaminefluoride (SDF) relative tosodiumfluoride (NaF) varnish and direct restorations placedchairside or under general anaesthesia, accounting for cariesactivity."	FALSE	TRUE	It’s a decision-tree cost-effectiveness analysis, not a state-transition model (Markov, microsimulation, agent-based, etc.).
PubMed	29108124	29	Choo-Wosoba H, et al.	2018	A Bayesian approach for analyzing zero-inflated clustered count data with dispersion.	To develop and demonstrate a novel Bayesian modeling approach for count data on carious lesions that accounts for over- or under-dispersion, excess zeros, and clustering, and to apply this model to data from the Iowa Fluoride Study on 9-year-old children.	FALSE	TRUE	Despite using advanced probabilistic modeling and a longitudinal dataset, it is a statistical inference model, not a simulation or state-transition model describing progressive or exclusive health states over time.
PubMed	30746532	30	Xie YY, et al.	2019	Cost-effectiveness Analysis of Comprehensive Oral Health Care for Severe Early Childhood Caries in Urban Beijing, China.	"To develop and demonstrate a novel Bayesian modeling approach for count data on carious lesions that accounts for over- or under-dispersion, excess zeros, and clustering, and to apply this model to data from the Iowa Fluoride Study on 9-year-old children."	TRUE	FALSE	/	21
PubMed	34772437	31	Freitas RD, et al.	2021	The economic impact of two diagnostic strategies in the management of restorations in primary teeth: a health economic analysis plan for a trial-based economic evaluation.	"... this health economic analysis plan aims to describe methodologic approaches for conducting atrial-based economic evaluation that aims to assess whether a minimally invasive strategy is more efficient inallocating resources than the conventional strategy for managing restorations in primary teeth and extrapolatingthese findings to a longer time horizon"	FALSE	TRUE	No actual Markov model results, transition probabilities, or health state simulations are reported yet. The study describes planned methods only, not a completed model.
PubMed	34448234	32	Gupta A, et al.	2022	Modelling the impact of increase in sugar prices on dental caries in India.	"This study aims to assess the impact of raising the price of sugar and/or sugar-sweetened beverages (SSBs) on caries incidence in the Indian population."	TRUE	FALSE	/	22
PubMed	27449846	33	Griffin SO, et al.	2016	Home Visits and Telephone Contacts for Preventing Early Childhood Caries could be Cost Effective.	To evaluate the impact of home-visit and telephone-based interventions on caries incidence in children aged 6–48 months using a Markov model.	TRUE	FALSE	/	23
PubMed	30784106	34	Palacio R, et al.	2019	Assessing the cost-effectiveness of a fluoride varnish programme in Chile: The use of a decision analytic model in dentistry.	"This study illustrates the use of a decision analytic model (DAM) to evaluate whether fluoride varnish application (FV) increases the proportion of caries-free children in the Chilean preschool population, at an acceptable cost."	TRUE	FALSE	/	24
PubMed	35638700	35	Sanghvi R, et al.	2023	Should compromised first permanent molar teeth in children be routinely removed? A health economics analysis.	"To evaluate the cost-effectiveness of retaining one or more compromised first permanent molars (cFPMs) affected by dental caries or enamel hypomineraliza-tion, compared to timely extraction, in children aged 8 years."	TRUE	FALSE	/	25
PubMed	10665175	36	Helfenstein U, Steiner M & Menghini G	1999	An outline of graphical Markov models in dentistry.	"During recent years methods have been developed allowing analysis of problems where the data set has the above complex structure. The models involved are called graphical models or graphical Markov models. The main result of an analysis is a picture, a conditional independence graph with precise statistical meaning, consisting of circles representing variables and lines or arrows representing si…	FALSE	FALSE	Full text could not be retrieved.
PubMed	33349472	37	Choi SE, Wright DR & Bleich SL	2021	Impact of Restricting Sugar-Sweetened Beverages From the Supplemental Nutrition Assistance Program on Children's Health.	"This study aims to identify the impact of restrictingsugar-sweetened beverage purchases with Supplemental Nutrition Assistance Program benefits onchildren’s consumption and health."	TRUE	FALSE	/	26
PubMed	20880047	38	Bertrand E, et al.	2011	Cost-effectiveness simulation of a universal publicly funded sealants application program.	"No cost-effectiveness evaluation of pit and fissure sealants has ever been carried out in Quebec. The objective of this study was to simulate a publicly funded program of pit and fissure administration, either in the public or private sectors, and compare these hypothetical situations with the current one, i.e., a publicly funded, school-based selective program."	TRUE	FALSE	/	27
PubMed	34028828	39	Tonmukayakul U, Forrest H & Arrow P	2021	Cost-effectiveness analysis of atraumatic restorative treatment to manage early childhood caries: microsimulation modelling.	"This study assessed the cost-effectiveness of atraumatic restorative treatment and the Hall Technique approach (ART/HT) in managing dental caries in young children under the health provider perspective in order to explore a best-buy alternative to dental general anaesthesia (DGA)."	FALSE	TRUE	Microsimulation of treatment success, not dental caries progression	29
PubMed	41093933	40	Ruff RR	2025	Transition probabilities for caries in children receiving silver diamine fluoride: a community-based randomized clinical trial.	"This study estimated the transition probabilities for caries in children receiving SDF."	TRUE	FALSE	/	28
PubMed	22369706	41	Mutsvari T, et al.	2012	Dealing with misclassification and missing data when estimating prevalence and incidence of caries experience.	"The aim of this research was to estimate the prevalence and incidence of caries experience (CE) in first permanent molars while dealing with misclassification and missing of data."	TRUE	FALSE	/	29
PubMed	31888582	42	Espinoza-Espinoza G, et al.	2019	The cost-utility of school-based first permanent molar sealants programs: a Markov model.	"The aim of this study was to determine the incremental cost-utility ratio (ICUR) of school-based prevention programs for the application of sealants in molars of schoolchildren compared with non-intervention."	TRUE	FALSE	/	30
PubMed	20561314	43	Warren E, et al.	2010	Modeling the long-term cost-effectiveness of the caries management system in an Australian population.	"This analysis evaluates the long-term cost-effectiveness of the preventive approach underpinning the Caries Management System, used in the general practice setting and modeled to the Australian population."	TRUE	FALSE	/	31
PubMed	28833182	44	Khouja T & Smith KJ	2018	Cost-effectiveness analysis of two caries prevention methods in the first permanent molar in children.	" The aim of this study was to compare the cost-effectiveness of these two strategies in preventing dental caries lesions on the occlusal surface of the first permanent molar in children"	TRUE	FALSE	/	32
PubMed	30767592	45	Brodén J, Davidson T & Fransson H	2019	Cost-effectiveness of pulp capping and root canal treatment of young permanent teeth.	"To contribute with information on cost-effectiveness of pulp capping and root canal treat-ment of posterior permanent vital teeth in children and adolescents with pulp exposures dueto caries."	TRUE	FALSE	/	33
PubMed	21170905	46	García-Zattera MJ, et al.	2010	Correcting for misclassification for a monotone disease process with an application in dental research.	To evaluate and extend binary Markov models that account for misclassification in progressive oral health outcomes and allow estimation of prevalence, incidence, and misclassification parameters without external information.	TRUE	FALSE	/	34
PubMed	40817794	47	Tonmukayakul U, et al.	2025	Cost-Utility Analysis of Treatments for Early Childhood Caries in Remote Aboriginal Communities.	"This trial-based cost-utility analysis evaluates costs and quality-adjusted life-years (QALYs) of ART-HT compared with usual care within a 1-y time frame."	FALSE	TRUE	Trial-based cost-utility model for ART-HT; does not define caries health states or model disease progression over time.
PubMed	16515676	48	Kopycka-Kedzierawski DT & Billings RJ	2006	Application of nonhomogenous Markov models for analyzing longitudinal caries risk.	"The purpose of our study was to use the Markov process to determine time-dependent transition probabilities for caries-free children to convert to a caries-active state and to assess the impact of salivary mutans streptococci (MS) levels on caries status."	TRUE	FALSE	/	35
PubMed	24423023	49	Griffin SO, Jones K & Crespin M	2014	Calculating averted caries attributable to school-based sealant programs with a minimal data set.	"We describe a methodology for school-based sealant programs (SBSP) to estimate averted cavities, (i.e., difference in cavities without and with SBSP) over 9 years using a minimal data set."	TRUE	FALSE	/	36
PubMed	8269336	50	Kay EJ & Nuttall NM	1993	An example of the application of Markov models in dentistry--a prediction of the fate of molar teeth in 12-year-old Scottish children.	To apply Markov analysis to model the long-term dental status of upper left permanent first molars and provide baseline predictions for future caries progression and tooth outcomes in a Scottish cohort.	FALSE	FALSE	Full text could not be retrieved.
PubMed	5250451	51	Lu KH	1968	A Markov chain analysis of caries process with consideration for the effect of restoration.	To analyze the progression of caries and the effect of restorations on maxillary second premolars in schoolchildren using absorbing and ergodic Markov chain models, providing insights for dental care planning, teaching, and research.	TRUE	FALSE	/	37
PubMed	4380810	52	Lu KH	1966	An analysis of the caries process by finite absorbing Markov chains.	The purpose of this paper is to conduct a systematic inquiry into the caries process using the method of an absorbing finite Markov chain process, in order to deliver actuarial information on future needs and risks, which is useful for the design and implementation of public health and dental insurance programs.	TRUE	FALSE	/	38
PubMed	12269461	53	Helfenstein U, et al.	2002	An example of complex modelling in dentistry using Markov chain Monte Carlo (MCMC) simulation.	"During recent years methods have been developed allowing convenient analysis of problems where the data and the corresponding models show these and many other forms of complexity. The methodology makes use of a Bayesian approach and Markov chain Monte Carlo (MCMC) simulations. The methods allow the construction of increasingly elaborate models by building them up from local sub-models. The essen…	FALSE	FALSE	Full text could not be retrieved.
Scopus	2-s2.0-105018109438	2	Mendoza MAF, et al.	2025	Cost-Effectiveness Analysis of Oral Health Care Package of Services within a Comprehensive PhilHealth Benefit Package	"The study aimed to determine the incremental cost-effectiveness ratio (ICER) of a set of oral health care services to be delivered at different levels of health care within a comprehensive PhilHealth benefit package. "	FALSE	TRUE	Population-level Markov model for cost-effectiveness of oral health interventions; does not define tooth-level caries health states or model progression in children.
Scopus	40209394	4	Abuduxukuer K, et al.	2025	Prenatal exposure to per-and polyfluoroalkyl substances and its association with Developmental Defects of Enamel (DDE) and dental caries in 4 years old children: Findings from Shanghai birth cohort	"While the association between PFAS and dental health is under-researched, this study aims to address this gap by investigating prenatal PFAS exposure in relation to Developmental Defects of Enamel (DDE) and dental caries in children.	FALSE	TRUE	Examines associations between PFAS exposure and dental outcomes using regression models; does not model caries progression, health states, or transition probabilities.
Scopus	31373066	24	Nguyen TM, et al.	2020	A Markov cost-effective analysis of biannual fluoride varnish for preventing dental caries in permanent teeth over a 70-year time horizon	"This study performed a cost-effectiveness analysis, from the Australian health care system perspective of biannual application of fluoride varnish versus current practice (non-routine application) for an individual aged 15 years and older over a 70-year time horizon."	TRUE	FALSE	/	39
Scopus	30025500	29	Pak D, Li C & Todem D	2019	Semiparametric analysis of correlated and interval-censored event-history data	They aim to create a model that better captures how individual teeth transition between caries states over time, while accounting for differences between children and correlations among teeth within the same mouth.	TRUE	FALSE	/	40
Scopus	2-s2.0-84994251904	38	Pak D, et al.	2017	A multistate model for correlated interval-censored life history data in caries research	Develop a three-state frailty Markov model to analyze tooth-level caries progression and predict transition probabilities in children using longitudinal life-course data.	TRUE	FALSE	/	41
Scopus	23945975	46	Schwendicke F, et al.	2013	Cost-effectiveness of one- and two-step incomplete and complete excavations	"The present study analyzed the cost-effectiveness of one- and two-step incomplete as well as complete excavations."	FALSE	TRUE	Uses a tooth-level Markov model where health states are predominantly treatment-based (e.g., restorations, crowns, root canal, implant) rather than pure disease states. The model simulates intervention pathways rather than natural caries progression.
Scopus	2-s2.0-84878456018	47	Pukallus M, et al.	2013	Cost-effectiveness of a telephonedelivered education programme to prevent early childhood caries in a disadvantaged area: A cohort study	"Early childhood caries is a highly destructive dental disease which is compounded by the need for young children to be treated under general anaesthesia. In Australia, there are long waiting periods for treatment at public hospitals. In this paper, we examined the costs and patient outcomes of a prevention programme for early childhood caries to assess its value for government services. "	TRUE	FALSE	/	42
Scopus	22736494	48	Vanbelle S, et al.	2012	Hierarchical modeling of agreement	Develop hierarchical Bayesian methods to assess examiner agreement on categorical dental ratings and evaluate covariate effects.	FALSE	TRUE	Focuses on statistical agreement indexes (Kappa-like) for examiner ratings; does not model caries progression or estimate transition probabilities between disease states.
Scopus	21213342	51	Wong MCM, Lam KF & Lo ECM	2011	Analysis of multilevel grouped survival data with time-varying regression coefficients	Extend random-effects survival models to evaluate time-varying treatment effects of fluoride interventions on arresting dentin caries in preschool children.	FALSE	TRUE	Uses a survival analysis model to study treatment effects on caries arrest; does not define disease health states or model transitions between caries stages.
Scopus	2-s2.0-77954764836	53	Dias S, et al.	2010	Estimation and adjustment of bias in randomized evidence by using mixed treatment comparison meta-analysis	Develop a hierarchical Bayesian model to estimate and adjust for bias in network meta-analyses of fluoride treatments for preventing dental caries in children.	FALSE	TRUE	Hierarchical Bayesian model for bias in meta-analysis; does not model caries progression or estimate transitions between disease states.
Scopus	20381012	54	Afroughi S, et al.	2010	Dental caries analysis in 3-5 years old children: A spatial modelling	"The main objective of this study was modelling experienced caries of deciduous teeth in 3- 5-years-old children treated in Children's Department of Tehran University of Medical Sciences, Iran, using the spatial autologistic regression. The other objective was identifying a risk pattern of decayed dents of these children."	FALSE	TRUE	Uses spatial autologistic regression to assess caries risk patterns; does not model temporal progression or state-to-state transitions.
Scopus	19902498	56	Bandyopadhyay D, Reich BJ & Slate EH	2009	Bayesian modeling of multivariate spatial binary data with applications to dental caries	"We develop a Bayesian multivariate model for spatial binary data using random effects autologistic regression that controls for the correlation within tooth surfaces and spatial correlation among neighboring teeth."	FALSE	TRUE	Not children, uses Bayesian autologistic regression to model spatial correlation of binary caries outcomes; does not define disease states or model temporal progression.
Scopus	19149298	57	Tianviwat S, Chongsuvivatwong V & Sirisakulveroj B	2008	Loss of sealant retention and subsequent caries development	"To assess the transition process of sealant retention and to determine the effect of sealant loss on subsequent caries."	FALSE	FALSE	Full text could not be retrieved.
Scopus	16252270	58	Karlis D & Ntzoufras I	2006	Bayesian analysis of the differences of count data	Develop bivariate (and zero-inflated) Poisson models for correlated paired dental count data, using Bayesian estimation for inference.	FALSE	TRUE	Models correlated paired count data in dental studies; does not define disease states or model temporal caries progression.
Scopus	16355544	60	Manda SOM, et al.	2005	A Bayesian analysis of amalgam restorations in the Royal Air Force using the counting process approach with nested frailty effects	Apply Bayesian Cox proportional hazards models with frailty effects to analyze the lifespan of amalgam restorations in clustered dental data.	FALSE	TRUE	Applies Bayesian Cox models to restoration survival; does not define caries health states or model disease progression.
Scopus	16109990	61	Wong MCM, Lam KF & Lo ECM	2005	Bayesian analysis of clustered interval-censored data	"This paper aims to use the Bayesian approach to analyze a set of multilevel clustered interval-censored data from a clinical study to investigate the effectiveness of silver diamine fluoride and sodium fluoride varnish in arresting active dentin caries in Chinese pre-school children."	FALSE	TRUE	Survival model of caries arrest, not simulation of caries progression	45
Scopus	15929545	62	Quiñonez RB, et al.	2005	Assessing cost-effectiveness of sealant placement in children	"The lack of cost-effectiveness information regarding sealant placement strategies is thought to have influenced reimbursement policies and subsequent sealant utilization in dental practice. This study compared three strategies for managing the occlusal surfaces of first permanent molars: seal all (SA), risk-based (RBS), and seal none (SN)."	TRUE	FALSE	/	43
