# Supplementary material for: State-transition and simulation-based modeling approaches for simulating the progression of dental caries: a scoping review
Source: Front Oral Health. 2026 May 14;7:1791208. doi: 10.3389/froh.2026.1791208 (PMC13216461; doi:10.3389/froh.2026.1791208)
Supplement: Supplementary file 3 [file Table2.xlsx]

## Sheet: Sheet1
Criterion	Boachie et al. (2023)	Choi & Simon (2025)	Kularatna et al. (2020)	Nguyen et al. (2023)	Schwendicke et al. (2015)
1a) Author(s), year of publication, country	Micheal Kofi Boachie et al., 2023, South Africa.	Sung Eun Choi, Lisa Simon, 2025, USA.	Sanjeewa Kularatna et al., 2020, Australia (Far North Queensland).	Tan Minh Nguyen et al., 2023, Australia.	F. Schwendicke, M. Stolpe, H. Meyer-Lueckel, S. Paris, 2015, Germany.
1b) Study design and setting	Cost-effectiveness analysis (CEA). Evaluation of five caries prevention strategies. Setting: schools in South Africa. Perspective: public health payer.	Cost-effectiveness analysis. Modeling the impact of stopping public water fluoridation (PWS). Setting: USA. Perspective: healthcare system.	Cost-effectiveness analysis. Comparison of annual professional preventive intervention with usual care (natural comparison group). Setting: remote Indigenous community in Far North Queensland.	Cost-effectiveness analysis (CEA). Modeling the impact of a 20% sugar-sweetened beverage (SSB) tax. Setting: Australian population 2020. Perspective: societal and healthcare system.	Cost-effectiveness analysis. Comparison of combinations of detection and treatment strategies for occlusal caries. Setting: German healthcare system. Perspective: mixed public-private payer.
1c) Population characteristics (age range, sample size, risk profile)	Hypothetical cohort of 10,000 learners. Age range: 5 to 15 years. Risk profile: high caries prevalence (60%) and high untreated caries rate (over 80%).	US children. Sample size (NHANES data): 8,484 participants. Age range simulated: 0 to 19 years (mean 9.6 years). Risk profile: adverse outcomes disproportionately affect publicly insured and uninsured children.	Indigenous children (>95% of sample Indigenous). Sample size: 408 schoolchildren (196 intervention, 212 comparison). Modeled age: 6 to 16 years. Risk profile: poor oral health with high caries experience.	Australian population 2020. Age range: 0 to 100 years. Stratified by IRSD quintiles (socioeconomic disadvantage). Risk profile: over half of the population exceeds WHO threshold for free sugar intake.	Male German patient. Age range: starting at 12 years over remaining lifetime. Risk profile: simulations for populations with low and high caries prevalence.
2a) Type of model (e.g., Markov, microsimulation, agent-based)	Markov modeling techniques.	Stochastic microsimulation model.	Markov model.	Closed cohort Markov model.	Markov model (stochastic state-transition model), analyzed via microsimulations (tooth-level).
2b) Model structure and assumptions	The model simulates cohort movement between health states. Assumptions: All interventions (except sugar reduction) include screening. DMFT increases 0.59% annually. Linear relationship: 1 g/day sugar → 0.0128 DMFT increase.	The model accounts for variations in individual key characteristics. Simulation of two scenarios: 1) status quo and 2) baseline scenario reducing fluoride to 0 mg/L.	State-transition model; intervention assumed as annual "big bang." Assumptions: movement between states occurs annually. Incipient caries (ICDAS II 1/2) requires no treatment.	SSB tax leads to higher prices, lower purchases, reduced sugar intake, and caries prevention. Assumption: population does not change IRSD quintiles. DMFT reduction based on linear sugar-DMFT relationship (0.010 per 10 g sugar/day).	The model follows an occlusal surface of a permanent molar. Assumptions: lesions extend into enamel or dentin. Failure of invasive treatment may lead to endodontics or extraction.
2c) Health states or disease stages represented	Four states: "No caries," "Caries," "Treatment," and "Exit the group." Outcome: DMFT.	Outcomes included: dental caries prevalence, total decayed teeth, dental fluorosis, QALYs. Cognitive outcomes not modeled.	Three states: "No active dental caries," "Active caries" (ICDAS II 3–6), and "Untreated." Outcome: QALYs (measured with CHU-9D) and prevented caries lesions.	Four states: Caries-free, Dental caries, Complete tooth loss (edentulism), and Dead. Outcome: DALYs averted and prevented decayed teeth.	Occlusal surface states: Sound, Caries (enamel or dentin). Complications: Restorative treatment failure, Endodontic treatment, Crown, Extraction. Outcome: Tooth retention time (years).
2d) Time horizon and cycle length	Time horizon: 10 years. Cycle length: not explicitly stated (DMFT increases annually).	Time horizon: 5 years and 10 years. Cycle length: not explicitly stated.	Time horizon: 10 years. Cycle length: annual.	Time horizon: 10 years and lifetime (100 years). Cycle length: 1 year.	Time horizon: remaining lifetime (from 12 years). Cycle length: 6 months.
2e) Data sources used to inform the model	Data from published and grey literature and publicly available sources. Parameters based on South African cost and DMFT reduction studies. Expert opinion consulted.	US National Health and Nutrition Examination Survey (NHANES) (2013–2016). Water fluoridation effectiveness from peer-reviewed literature. Costs from ADA and claims data.	Costs from Queensland Department of Health. Effectiveness data from 2-year follow-up of the study. Transition probabilities from longitudinal studies and National Child Oral Health Survey.	Australian Health Survey 2017–18 (SSB consumption). 2019 GBD study (caries incidence, mortality, DALYs). Costs based on Australian private/public fee schedules.	Prevalence and transition probabilities from literature. Detection method validity from systematic reviews and meta-analyses. Costs based on German fee schedules (BEMA, GOZ).
2f) Validation methods reported	Uncertainty characterized using Probabilistic Sensitivity Analysis (PSA).	Calibration against NHANES dental caries prevalence. Predicted values matched observed data with absolute error <5%.	Plausibility checks (null and extreme values) and two-way sensitivity analysis for model validation.	Face validity (authors/PSG). Model verification (formula/parameter check). Cross-validation (comparison with similar studies).	Plausibility checks (internal via key parameter variation, external by an experienced health economist).
3a) Purpose of the model	Evaluate cost-effectiveness of caries prevention strategies. Identify the strategy with the best value for money.	Estimate how stopping water fluoridation affects dental health and healthcare costs for US children.	Estimate cost-effectiveness of annual professional caries prevention intervention in this remote Indigenous community.	Conduct CEA for implementing a 20% SSB tax across socioeconomic groups and examine implementation aspects.	Evaluate cost-effectiveness of combinations of detection and treatment for occlusal caries.
3b) Key outputs	All strategies cost-effective compared with "doing nothing." ART, fissure sealing, and sugar reduction were most cost-effective (based on Net Monetary Benefit).	Stopping fluoridation would increase caries prevalence by 7.5 percentage points and lead to $9.8 billion costs over 5 years. Loss of 2.9 million QALYs over 5 years.	Intervention was highly cost-effective. Incremental cost per QALY gained: AU$3,747. Generated 90 additional QALYs and prevented 180 caries lesions over 10 years.	Intervention was dominant (cost-saving and health-promoting). 10-year scenario: 510,977 decayed teeth prevented and AUD$63.5 million societal cost savings. Triple health benefit observed for most disadvantaged groups.	Low prevalence: Visual-tactile or radiographic detection plus microinvasive treatment was most cost-effective and preserved teeth longest (66 years, €329–332). Invasive treatments least cost-effective.
4a) Strengths and limitations reported by authors	Limitations: Public health payer perspective (non-health costs not included). Lack of comprehensive effectiveness data in South Africa. Assumes interventions implemented separately. Strength: first Markov model study for these five strategies in SA.	Limitations: Use of secondary data. Cognitive outcomes not modeled. Only children/adolescents (0–19 years) modeled. Healthcare system perspective (conservative estimates). Data prone to bias.	Limitations: No randomized trial. Comparison group initially had higher caries. Validity of CHU-9D utility measure in this Indigenous culture is debated. Strength: demonstrates high cost-effectiveness for remote Indigenous communities.	Strengths: Best-practice validation approaches. Includes intervention costs. Accounts for edentulism. Equity analysis by socioeconomic group. Limitations: Closed cohort model may underestimate benefit due to population growth. Uncertainty in applying sugar-dose relationship to milk/permanent teeth. Substitution effects not modeled.	Limitations: Assumptions on validity based on limited evidence. Modeled only one surface per patient. Health outcome (tooth retention) may have limited patient impact. Strength: evaluates detection/treatment combinations rather than detection alone.
4b) Sensitivity analyses or uncertainty assessments	Probabilistic Sensitivity Analysis (PSA) with 1,000 Monte Carlo simulations. Parameters varied with Gamma and Beta distributions. Cost-effectiveness acceptability curve (CEAC) produced.	Probabilistic Sensitivity Analysis (PSA) with 1,000 Monte Carlo simulations. One-way sensitivity analyses performed. Results were robust.	One-way and probabilistic sensitivity analyses (PSA) performed. 10,000 Monte Carlo simulations. PSA showed intervention was cost-effective in 100% of simulations. Key drivers identified (new caries probability, treatment uptake).	Probabilistic Sensitivity Analysis (PSA) with 2,000 Monte Carlo simulations. Threshold analysis to determine minimum effectiveness. Results were robust.	Uni- and bivariate sensitivity analyses. Net-benefit analyses (Cost-Acceptability Curves). Variation of recall intervals (6–24 months). Variation of sensitivity/specificity and costs.
