# Supplementary material for: State-transition and simulation-based modeling approaches for simulating the progression of dental caries: a scoping review
Source: Front Oral Health. 2026 May 14;7:1791208. doi: 10.3389/froh.2026.1791208 (PMC13216461; doi:10.3389/froh.2026.1791208)
Supplement: Supplementary file 4 [file Table3.xlsx]

## Sheet: Sheet1
Study ID	1a) Author(s) (year of publication), country	1b) Study design and setting	1c) Population characteristics (age range, sample size, risk profile)	2a) Type of model (e.g., Markov, microsimulation, agent-based)	Primary model type	2b) Model structure and assumptions	2c) Health states or disease stages represented	Number of health states (only Markov cohort models)	2d) Time horizon and cycle length	Time horizon (longest)	Cycle length in months	2e) Data sources used to inform the model	2f) Validation methods reported	3a) Purpose of the model	3b) Key outputs	4a) Strengths and limitations reported by authors	4b) Sensitivity analyses or uncertainty assessments
27	Bertrand et al. (2011), Quebec, Canada	Cost-effectiveness simulation.	Cohort of 8-year-old children in Quebec (N=78,372), stratified by caries risk (low/high).	Markov model.	Markov Cohort Model	Compared three sealant program strategies: mixed (current), universally publicly funded in private practice, or universally publicly funded in schools.	States: decay, restoration, re-restoration; various entry states based on sealant/risk.	8	10 years; annual cycles (assumed).	10 years	12	Public health system data (Quebec); expert validation; meta-analyses and published literature.	Model calibrated to prior study by Quiñonez et al.	Evaluate cost-effectiveness of universal publicly funded fissure sealant program vs. current situation in Quebec.	School-based program was most cost-effective and most effective; ICER school vs. mixed = $172 per additional caries-free child.	*Strengths:* Reflects realistic caries progression. *Limitations:* Simplifications; parental opportunity costs not included; only uni- and bivariate sensitivity analyses.	Uni- and bivariate sensitivity analyses assessing model robustness.
6	Boachie et al. (2023), South Africa	Cost-effectiveness analysis (CEA). Evaluation of five caries prevention strategies. Setting: schools in South Africa. Perspective: public health payer.	Hypothetical cohort of 10,000 learners. Age range: 5 to 15 years. Risk profile: high caries prevalence (60%) and high untreated caries rate (over 80%).	Markov modeling techniques.	Markov Cohort Model	The model simulates cohort movement between health states. Assumptions: All interventions (except sugar reduction) include screening. DMFT increases 0.59% annually. Linear relationship: 1 g/day sugar → 0.0128 DMFT increase.	Four states: "No caries," "Caries," "Treatment," and "Exit the group." Outcome: DMFT.	4	Time horizon: 10 years. Cycle length: not explicitly stated (DMFT increases annually).	10 years		Data from published and grey literature and publicly available sources. Parameters based on South African cost and DMFT reduction studies. Expert opinion consulted.	Uncertainty characterized using Probabilistic Sensitivity Analysis (PSA).	Evaluate cost-effectiveness of caries prevention strategies. Identify the strategy with the best value for money.	All strategies cost-effective compared with "doing nothing." ART, fissure sealing, and sugar reduction were most cost-effective (based on Net Monetary Benefit).	Limitations: Public health payer perspective (non-health costs not included). Lack of comprehensive effectiveness data in South Africa. Assumes interventions implemented separately. Strength: first Markov model study for these five strategies in SA.	Probabilistic Sensitivity Analysis (PSA) with 1,000 Monte Carlo simulations. Parameters varied with Gamma and Beta distributions. Cost-effectiveness acceptability curve (CEAC) produced.
10	Brazzelli et al. (2006), UK	Systematic review and economic analysis; NHS and Personal Social Services perspective.	Hypothetical cohort of patients for treatment of fissure and root caries.	Markov Model (Markov Decision Tree, MDT).	Decision Tree + Markov Hybrid	MDT comparing HealOzone® plus current management vs. standard management; simplified clinical event paths assumed.	Caries (Decayed), Caries-free (Cured).		5-year horizon; 1-year cycle.	5 years	12	Effectiveness data from clinical trials/RCTs (e.g., Holmes, Baysan & Lynch) and expert consultation; NHS cost data.	Model used illustratively due to uncertain clinical efficacy data.	Evaluate cost-effectiveness of HealOzone® compared to standard management for fissure and root caries.	HealOzone was more expensive for fissure caries (£40.49 vs. £24.78) but cheaper for root caries (£14.63 vs. £21.45).	Limitations: Strongly limited by uncertainty in clinical effectiveness and lack of long-term data.	One-way sensitivity analysis (variation in healing probabilities).
33	Brodén, Davidson & Fransson (2019), Scandinavia (Sweden)	Cost-effectiveness analysis (CEA). Care provider’s perspective.	Simulated cohort of 1000 permanent posterior teeth. Patient: 12-year-old children/adolescents with pulp exposure due to caries.	Markov simulation model.	Markov Cohort Model	Comparison of pulp capping (PC) vs. root canal treatment (RCT). Endpoint: avoided extractions. Annual cost discount rate: 3%.	Tooth with pulp capping, Root-filled tooth, Extracted tooth (terminal), Death of patient (terminal).	4	9 years (up to age 21). Cycle length: 1 year.	9 years	12	Outcomes from systematic literature review and Swedish registry data. Costs based on reference prices from Swedish Board for Dental Benefits.	Robustness tested by sensitivity analysis.	Compare cost-effectiveness of pulp capping vs. root canal treatment for caries-related pulp exposure.	Pulp capping was dominant (less costly and more effective). 10.4% fewer extractions after initial PC.	Limitations: Model depends on low-quality studies. No probabilistic analysis. Assumption that PC cost = composite filling cost.	Sensitivity analyses: varying discount rates (0%, 5%) and annual failure probabilities for PC (up to 0.2 in worst case).
16	Chi, Van Der Goes & Ney (2014), USA (Iowa)	Cost-per-event-avoided model (CEA); public payer (Iowa Medicaid).	First primary molars of Medicaid-enrolled children; 10 000 molars simulated.	Markov Model (deterministic & probabilistic).	Markov Cohort Model	Compare Standard care, Always seal, Never seal; molars assumed independent.	Natural, sealed, restored, extracted, adult tooth.	5	Lifespan of primary molars (7.5–8.5 yrs); monthly cycle.	8.5 years	1	Iowa Medicaid Claims (2008–2011); Dental Fee Schedule (Oct 2012).	Deterministic Markov for costs; Probabilistic Monte Carlo simulation.	Evaluate cost-effectiveness of fissure sealants on primary molars.	“Always seal” was most cost-effective; ICER = $8.60 per avoided restoration.	Limitations: No child-specific risk factors; independent teeth assumed.	Univariate (one-way) and probabilistic (Monte Carlo).
3	Choi & Simon (2025), USA	Cost-effectiveness analysis. Modeling the impact of stopping public water fluoridation (PWS). Setting: USA. Perspective: healthcare system.	US children. Sample size (NHANES data): 8,484 participants. Age range simulated: 0 to 19 years (mean 9.6 years). Risk profile: adverse outcomes disproportionately affect publicly insured and uninsured children.	Stochastic microsimulation model.	Markov Microsimulation	The model accounts for variations in individual key characteristics. Simulation of two scenarios: 1) status quo and 2) baseline scenario reducing fluoride to 0 mg/L.	Outcomes included: dental caries prevalence, total decayed teeth, dental fluorosis, QALYs. Cognitive outcomes not modeled.		Time horizon: 5 years and 10 years. Cycle length: not explicitly stated.	10 years		US National Health and Nutrition Examination Survey (NHANES) (2013–2016). Water fluoridation effectiveness from peer-reviewed literature. Costs from ADA and claims data.	Calibration against NHANES dental caries prevalence. Predicted values matched observed data with absolute error <5%.	Estimate how stopping water fluoridation affects dental health and healthcare costs for US children.	Stopping fluoridation would increase caries prevalence by 7.5 percentage points and lead to $9.8 billion costs over 5 years. Loss of 2.9 million QALYs over 5 years.	Limitations: Use of secondary data. Cognitive outcomes not modeled. Only children/adolescents (0–19 years) modeled. Healthcare system perspective (conservative estimates). Data prone to bias.	Probabilistic Sensitivity Analysis (PSA) with 1,000 Monte Carlo simulations. One-way sensitivity analyses performed. Results were robust.
26	Choi, Wright & Bleich (2021), USA	Assessment of restricting SSB purchases through SNAP benefits.	Children aged 2–19 years participating in SNAP (N=10,000; simulation starting 2019). Low-income profile.	Microsimulation model.	Markov Microsimulation	Modeling changes in SSB consumption, calorie intake, BMI, obesity prevalence, and caries incidence; considered covariation between obesity and caries.	Health states: carious teeth (count); obesity (BMI ≥95th percentile).		10 years; annual updates of height and weight.	10 years	12	NHANES (2009–2016); USDA data; published studies on elasticities and sugar–caries dose–response.	Model calibrated to observed obesity and caries prevalence; external BMI trajectory validation.	Estimate health and consumption impacts of SSB purchase restrictions in SNAP.	Restriction reduced SSB intake by 112.5 g/day per person and caries by 0.53 teeth/person (8% reduction); BMI ↓2.6 kg/m² (milk/juice substitution).	*Strengths:* Nationally representative data; accounts for obesity–caries correlation. *Limitations:* Simulation-based; no empirical tests of SNAP restriction; conservative estimates.	Probabilistic sensitivity analysis (Monte Carlo, 10,000 iterations); scenario analyses on substitution patterns, MPC, and SNAP duration.
15	Choi, Shen, Wright (2023), USA	Cost-Effectiveness Analysis; health-care perspective. Setting: dental Health Professional Shortage Areas (HPSAs).	US children aged 0–19 yrs; 10 000 simulated; focus on Hispanic/low-income.	Microsimulation within decision analytic framework.	Markov Microsimulation	Estimated cost and QALY changes with +5–30% NHSC funding.	Caries (Decayed, Filled, Missing due to caries); untreated may lead to abscess/loss.		10 years; annual updates (cycle not explicit).	10 years	12	NHANES 2011–16; HRSA data; ADA cost data; disutility weights from Brennan et al.	Probabilistic (Monte Carlo 10 000 iterations); calibrated vs. NHANES.	Evaluate cost-effectiveness of expanding NHSC dental workforce.	10% NHSC increase → $211.39 M savings + 150.58 K QALYs gained; cost-saving.	Limitations: Dentist-supply–caries link from cross-sectional data. Strength: individual variation via microsimulation; focus on underserved groups.	Probabilistic (10 000 iter.) + univariate (9 params).
9	Curtis et al. (2011), Australia	Cost-effectiveness analysis (CEA) based on a cluster-randomized controlled trial (Monitor Practice Programme, MPP). Perspective: private dental practitioner; indirect or societal costs were not included.	Patients attending private dental practices across urban and rural regions in Australia. 920 patients were recruited. The model simulated a cohort of 10,000 patients with an age distribution representative of the Australian population.	Patient-level decision-analytic model with a Markov structure.	Markov Microsimulation	The Markov model predicted incidence of dental caries and future dental interventions. Incremental benefit of the Caries Management System (CMS) versus standard care was assumed to persist over time. The model extrapolated the two-year MPP trial results. Extraction rates were assumed equal for both groups.	11 mutually exclusive health states: no disease, enamel caries, dentine caries, filling, repeat filling, root canal treatment, crown, bridge, extraction, implant, and death (absorbing state).		Evaluated at three time points: 2 years, 3 years, and hypothetical lifetime. Simulations used six-month cycles. Costs and outcomes occurring after year 1 were discounted at 5% per year.	Lifetime	6	Effectiveness data from the MPP trial. Transition probabilities between treatments (e.g., filling to root canal) from four years of claims data from Australia’s largest private insurer (Medical Benefits Fund, MBF). Costs based on MBF dental claims paid in 2007. Age-specific mortality rates from Australian Bureau of Statistics (ABS).	Three-year MPP outcomes used for model validation. Transition probabilities derived from validated MBF database. Univariate and multivariate sensitivity analyses conducted to test robustness.	To evaluate the effectiveness and cost-effectiveness of a structured preventive and non-invasive caries management approach (CMS/MPP) versus standard care in private dental practice, providing long-term clinical and economic outcome estimates.	Non-invasive therapy (MPP) showed significant reduction in caries progression over 2 and 3 years. Modeled incremental cost per avoided DMFT: A$1,287.07 (2 years), A$1,148.91 (3 years). Strategy most cost-effective for medium-risk (A$702.52) and high-risk (A$545.93) patients.	Strengths: Model relied on validated, audited data. Results likely generalizable to private practice. MPP appeared cost-effective for medium- and high-risk patients. Limitations: Model may underestimate CMS effectiveness. Assumption that transitions between health states are independent of prior risk is problematic in dentistry. No blinded assessment of caries outcomes, potentially introducing as…	Probabilistic sensitivity analysis (PSA) conducted (shown in cost-effectiveness plane, Fig 3); most of 10,000 simulations indicated MPP was more effective and more costly. Univariate analyses tested variation in caries risk (low to medium/high) and labor costs (assumed dental hygienists/therapists supervised). Adherence assumption (effectiveness declines linearly and stops after 20 years) also te…
12	Egil & Yaylali (2023), Turkey	Cost-Effectiveness Analysis; health system and payer perspectives.	Turkish children aged 6–15 years; occlusal surfaces of first permanent molars.	Markov-based Decision Analytic Model.	Decision Tree + Markov Hybrid	Simulated caries progression comparing resin-based and glass-ionomer sealants vs. no treatment; retention considered.	Healthy, carious, restored, extracted tooth (last two absorbing).		10 years (6–15 yrs); annual cycle.	10 years	12	Effectiveness and retention from Cochrane Review; caries history from Turkish national survey (2004); micro-costing (2020 USD).	One-way sensitivity analysis (Tornado diagram).	Evaluate cost-effectiveness of resin vs. glass-ionomer sealants for caries prevention.	Resin sealants most cost-effective. ICER = $5.34 per prevented caries; $1.86 per QATY gained.	Limitations: Only four intermediate QATY states; no follow-up or resealing costs. Strengths: first Turkish sealant cost study.	One-way sensitivity analysis (costs, efficacy, retention, QATY).
30	Espinoza-Espinoza et al. (2019), Chile	Cost-utility analysis (CUA). Public payer’s perspective. School-based setting.	6-year-old children from public schools in Chile, low SES, high caries risk. Focus on first permanent molars (FPM).	Probabilistic Markov model, microsimulation.	Markov Microsimulation	Comparison of “seal all” vs. “no seal.” Costs and utilities discounted 3% annually. Model used probabilistic distributions to reflect variability.	States: Sound/Sealed, Carious, Filled, Extraction. Utility in QATY (Quality-Adjusted Tooth Years).		6 years. Cycle length: 2 years.	6 years	24	Efficacy from Cochrane Review. Epidemiologic data from Chile/Latin America. Costs from micro-costing and national salary/fee data. Some expert assumptions.	Validated by dental and economic experts.	Determine ICUR of school-based sealant program vs. no intervention.	ICUR: USD 6.48 per QATY. “Seal all” generated 0.2 more QATY.	Strengths: Use of QATY; multivariate probabilistic Monte Carlo analysis.	Deterministic one-way analysis (Tornado chart); probabilistic sensitivity analysis (PSA, 1000 iterations).
34	García-Zattera et al. (2010), Flanders (Belgium)	Longitudinal analysis estimating prevalence/incidence. Modeling to correct for misclassification and missing data.	Longitudinal cohort of 4468 schoolchildren (7–12 years) from Flanders (ST study). Focus on four first permanent molars.	Hidden Markov model (HMM) for monotonic/progressive binary process. Bayesian HMM allowing covariates and missingness.	Hidden Markov Model	Assumes monotonic process (no return from carious to sound). Misclassification (sensitivity/specificity) incorporated. Parameters estimable without external validation data.	True unobserved binary responses: Caries-free (0) and Caries-active (1).		6 annual examinations. Cycle length: 1 year.	5 years	12	ST longitudinal study data. Simulations to test identifiability.	Empirical evidence of identifiability under θ10 + θ01 < 1. Calibration data not random.	Estimate true prevalence and incidence of caries accounting for misclassification and missing data.	Unbiased prevalence/incidence estimates possible without validation data. Incidence higher in early intervals. Significant regional effect and snack frequency influence.	Strengths: Corrects for misclassification and missingness. Superior to earlier incidence estimation methods.	Monte Carlo simulations to assess bias and MSE; comparison of models with/without validation data.
23	Griffin & Griffin (2016), Australia	Incremental cost-effectiveness analysis, societal perspective.	Children (6–48 months) from Queensland; mothers recruited from public maternity clinic; high caries risk.	Markov cohort model, Monte Carlo simulation.	Markov Cohort Model	Compared three groups: home visits, telephone intervention, control. Outcome: QALYs; 5% annual discounting.	Two states: caries and healthy.	2	5.5 years; five intervention cycles (months 6, 12, 18, 30, 42).	5.5 years		Data from two prior longitudinal studies; program data; QALY loss estimated from parental survey.	No explicit validation reported.	Evaluate cost-effectiveness of home visits or phone contacts for ECC prevention vs. no intervention.	Both were cost-effective; phone intervention cheaper and more effective. Prevented 113 decayed teeth per 100 children.	*Strengths:* QALY outcome metric. *Limitations:* High-risk population limits generalizability; assumption 43% of extractions under GA; parental opportunity costs excluded.	One-way sensitivity analysis showing GA cost most influential on ICER.
36	Griffin, Jones & Crespin (2014), USA	Methodological model to estimate program impact (averted cavities). Applicable in cost-effectiveness analyses.	Children in school-based sealant programs (SBSP). Focus on first permanent molars.	Markov model.	Markov Cohort Model	Uses minimal dataset: annual attack rate (AR) and 1-year retention rate. Assumes retained sealants 100% effective; constant AR; functional retention loss form.	Sound-unsealed, Sound-sealed, Carious (absorbing).	3	9 years. Cycle: 1 year.	9 years	12	AR from program baseline data; retention rate from literature.	Demonstrated using Wisconsin SBSP data.	Develop practical SBSP method to estimate prevented caries with minimal data.	Example: 10,718 prevented caries over 9 years. More robust with higher AR.	Strengths: Minimal dataset use. Limitations: Accuracy depends on representativeness of AR and retention; relies on assumptions.	One-way sensitivity analysis for AR and retention rate (±10%).
22	Gupta et al. (2022), India	Decision-analytic modeling, cost-effectiveness analysis. Perspective not explicitly stated but includes treatment costs/savings.	Cohort of 12-year-old Indian population, followed until age 75 (63-year lifetime).	Markov model combined with decision tree.	Decision Tree + Markov Hybrid	Tooth-based model evaluating transition from sound to lost tooth. Compared current consumption with scenario of 20% price increase on sugar/SSBs. Assumed linear dose–response between sugar intake and caries.	Five states: sound tooth, decayed tooth, restored tooth, endodontically treated tooth, tooth loss/missing.		63 years (2021–2083); 6-month cycles.	63 years	6	National Oral Health Survey (NOHS) for transition probabilities; published literature for price elasticities; CGHS rates for treatment costs.	No explicit overall model validation mentioned.	Evaluate impact of a 20% sugar/SSB price increase on caries incidence, tooth loss, and cost savings in India.	20% sugar price increase prevented 1.32 teeth per person and 27.96 million tooth losses population-wide, saving 3116.32 billion INR (US$42.69 billion).	*Strengths:* India-specific data. *Limitations:* No cross-price elasticity or opportunity cost considered; conservative cost estimates.	Probabilistic sensitivity analysis (PSA) via Monte Carlo (999 simulations); univariate analysis; threshold analysis for price levels.
20	Jevdjevic et al. (2019), Netherlands	Cost-effectiveness analysis, societal perspective.	Dutch population aged 6–79 years (2016 cohort). Focus on permanent dentition.	Tooth-level Markov state-transition model.	Markov Cohort Model	Compared 20% ad-valorem SSB tax vs. no tax; considered cross-price elasticities and substitution by juices.	States cover caries–restoration cycle (sound, decayed, restored, etc.).	10	Lifetime horizon; 6-month cycles.	Lifetime	6	Dutch National Food Consumption Survey; meta-analyses; Institute for Health Metrics and Evaluation; Finnish longitudinal study (sugar–caries link).	Model calibrated for tooth growth and loss over lifetime.	Evaluate caries-related economic effects of 20% ad-valorem SSB tax.	1,030,163 carious lesions prevented; 2.13 caries-free tooth-years/person gained; €159.01M treatment cost savings; €3.49B tax revenue vs. €37.3M admin cost.	*Strengths:* Country-specific data; considers cross-price elasticities; full treatment cycle. *Limitations:* Lacks national elasticity data; substitution by sugary foods excluded; simulation-based.	Deterministic and probabilistic sensitivity analyses (Monte Carlo, 5000 iterations); scenario analyses with varying elasticities.
32	Khouja & Smith (2018), USA (Indirect)	Cost-effectiveness analysis (CEA). Payer’s perspective.	Hypothetical cohort of children. Focus on occlusal surface of first permanent molar (FPM).	Markov model combined with decision tree.	Decision Tree + Markov Hybrid	Simulates progression of caries. Comparison of sealant (PFS), fluoride varnish (FV), and no intervention. Assumptions: retained PFS are 100% effective; FV applied twice yearly; two replacement scenarios (100% vs. 50%).	Two states: Sound (recurrent) and Carious (absorbing).		9 years. Cycle length: 1 year.	9 years	12	Transition probabilities from published RCTs (Bravo et al.). Costs based on ADA 2011 fee schedule.	Robustness tested via sensitivity analysis; empirical identifiability supported by simulation.	Compare cost-effectiveness of PFS and FV for prevention of occlusal caries.	PFS was cheaper and more effective than FV. ICER for PFS (base case) was $156.87 per avoided caries episode.	Limitations: Hypothetical cohort. Tooth-based unit ignores correlation effects. Only payer’s perspective.	One-way sensitivity analysis; probabilistic sensitivity analysis (Monte Carlo acceptance curves).
5	Koh et al. (2015), Australia	Cost-utility analysis, also described as a cost-effectiveness analysis (CEA). The analysis was conducted from a societal perspective, considering both healthcare system costs and parental costs.	A cohort of children aged 6 months to 6 years was modeled. Data were mainly drawn from a randomized controlled trial in a disadvantaged, low socioeconomic community in Logan–Beaudesert, Queensland, Australia, with a high caries risk. Model results were presented per 100 children.	Markov cohort model. The model was analyzed using Monte Carlo simulations.	Markov Cohort Model	The Markov model was designed to capture the three intervention arms (home visits, telephone contacts, usual care) and subsequent events, including caries development, successful treatment, and recurrent episodes (secondary caries or caries on another tooth). All children started in the “Healthy” state at 6 months. It was assumed that children returned to the “Healthy” state after treatment (e.g.…	Two mutually exclusive health states: “Caries” and “Healthy”. No distinction was made between enamel caries, dentin caries, or pulp involvement; all were combined in the “Caries” state.	2	Time horizon: 5.5 years (from 6 months to 6 years). Cycle length: 6 months. Costs and effects were discounted at 5% per year.	5.5 years	6	Probabilities of caries development and subsequent treatments were mainly from the authors’ central intervention RCT. Healthcare costs were based on the Australian Dental Association (ADA) fee schedule. Indirect parental costs (travel, income loss, private medications) and Health Utility Scores (quality-adjusted life years) were obtained from a separate survey of 100 parents of children with ECC.…	Univariate (one-way) sensitivity analyses were conducted to test baseline model stability by varying key parameters over plausible ranges (e.g., 95% CI for probabilities, ±15% for costs). Probabilistic sensitivity analysis (PSA) used 1000 Monte Carlo simulations, with costs assigned Gamma distributions and probabilities/utilities Beta distributions. Compliance with ISPOR-SMDM modeling guidelines …	To assess the relative cost-effectiveness of interventions (home visits and telephone contacts) delivered by dental therapists compared to no intervention (usual care) for preventing early childhood caries (ECC). The goal was a cost-utility analysis incorporating quality-adjusted life years (QALYs).	Both interventions were “dominant”, saving costs while providing higher health benefits than usual care. Home visits were the most cost-effective approach. Results per 100 children over 5.5 years (compared to usual care): Home visits saved $167,032 and prevented 113 carious teeth, with a gain of 7 QALYs. Telephone contacts saved $144,709 and prevented 100 carious teeth, with a gain of 6 QALYs.	Strengths: First cost-utility analysis of ECC prevention in Australia; inclusion of out-of-pocket costs for families; use of a Markov model to combine different data types from socioeconomically similar patients. Limitations: The utility decrement due to caries was small (mean 0.9), possibly because acute disease episodes were controlled or parents overestimated utility losses. CHU-9D was validat…	Results were most sensitive to caries incidence in the home visit and telephone intervention groups and general anesthesia (GA) costs. PSA (1000 simulations) showed both interventions were cost-effective in 100% of simulations compared to usual care. Cost savings persisted in worst-case scenarios. Lower caries rates mainly reduced cost-effectiveness by lowering GA costs.
35	Kopycka-Kedzierawski & Billings (2006), USA	Statistical model for longitudinal caries risk analysis.	Cohort of 631 caries-free children (6–7 years).	Non-homogeneous Markov model (two- and three-state).	Non-homogenous Markov	Time-dependent transition probabilities. Three-state model stratified by salivary mutans streptococci (MS) level.	Two states: Caries-free, Caries-active. Three states: Caries-free (Low MS), Caries-free (High MS), Caries-active.		6 years. Cycle: 6 months.	6 years	6	Longitudinal study (clinical and microbiological data).	Not reported.	Analyze time-dependent transition probabilities and influence of salivary MS on caries onset.	Children with high MS have higher risk of transition to caries-active. Transition probabilities vary over time.	Strengths: Allows time-dependence; includes microbiological factors.	Not explicitly described.
8	Kularatna et al. (2020), Australia	Cost-effectiveness analysis. Comparison of annual professional preventive intervention with usual care (natural comparison group). Setting: remote Indigenous community in Far North Queensland.	Indigenous children (>95% of sample Indigenous). Sample size: 408 schoolchildren (196 intervention, 212 comparison). Modeled age: 6 to 16 years. Risk profile: poor oral health with high caries experience.	Markov model.	Markov Cohort Model	State-transition model; intervention assumed as annual "big bang." Assumptions: movement between states occurs annually. Incipient caries (ICDAS II 1/2) requires no treatment.	Three states: "No active dental caries," "Active caries" (ICDAS II 3–6), and "Untreated." Outcome: QALYs (measured with CHU-9D) and prevented caries lesions.	3	Time horizon: 10 years. Cycle length: annual.	10 years	12	Costs from Queensland Department of Health. Effectiveness data from 2-year follow-up of the study. Transition probabilities from longitudinal studies and National Child Oral Health Survey.	Plausibility checks (null and extreme values) and two-way sensitivity analysis for model validation.	Estimate cost-effectiveness of annual professional caries prevention intervention in this remote Indigenous community.	Intervention was highly cost-effective. Incremental cost per QALY gained: AU$3,747. Generated 90 additional QALYs and prevented 180 caries lesions over 10 years.	Limitations: No randomized trial. Comparison group initially had higher caries. Validity of CHU-9D utility measure in this Indigenous culture is debated. Strength: demonstrates high cost-effectiveness for remote Indigenous communities.	One-way and probabilistic sensitivity analyses (PSA) performed. 10,000 Monte Carlo simulations. PSA showed intervention was cost-effective in 100% of simulations. Key drivers identified (new caries probability, treatment uptake).
38	Lu (1966), USA (Oregon)	Longitudinal analysis using finite absorbing Markov chains (FAMC).	Aim: actuarial estimation of future dental risks/needs.	5,246 molars (maxillary/mandibular 1st and 2nd) from 266 schoolchildren.	Classical Finite Absorbing Markov Chains	Finite absorbing Markov chain process (FAMC).	Caries process progressive (monotonic). 32 states defined by decay on 5 surfaces. State (11111) = absorbing.		32 decay patterns (00000=healthy, 11111=absorbing).			3 years. 6-month steps.	Clinical records of 5,246 molars. Transition probabilities π_ij estimated directly from observed transitions.	No explicit model validation reported; focus on theoretical derivation via fundamental matrix N.	Estimate population-level caries dynamics, mean sojourn times, and transition probabilities for insurance/public health.	Average number of states before absorption (e.g. Max M2 starting healthy: 4.19). Average duration in state (e.g. Max M2 in 00000: 12.24 months).	Strengths: Provides actuarial insight into future needs; surface-level detail. Limitations: Restored lesions observed cause paradox (longer duration in decayed vs. healthy). Uses binary DMF coding; ignores restoration details; Markov assumption.
37	Lu (1968), USA	Markov chain analysis of caries process including restorations.	184 primary and secondary school children observed over 3 years. Focus on second upper premolar.	Absorbing Markov chain (progression) and ergodic chain (restoration).	Classical Finite Absorbing Markov Chains	Models healthy, carious, and restored across five surfaces. Restoration as ergodic (no exit).	5 surface states (0=healthy, 1=carious, 2=restored); 8 transient/caries states; 9 restoration states; missing tooth = absorbing.		3 years. Cycle: 6 months.	3 years	6	1080 dental records (one examiner).	Not reported.	Analytical tool for actuarial caries progression and restoration durability.	Restorations delay caries progression (4 yrs restored vs. 1.75 yrs occlusal caries).	Strengths: Differentiates states (carious, missing, filled); surface-level modeling.	Not explicitly described.
29	Mutsvari et al. (2012), Flanders (Belgium)	Longitudinal analysis estimating prevalence/incidence. Modeling to correct for misclassification and missing data.	Longitudinal cohort of 4468 schoolchildren (7–12 years) from Flanders (ST study). Focus on four first permanent molars.	Hidden Markov model (HMM) for monotonic/progressive binary process. Bayesian HMM allowing covariates and missingness.	Hidden Markov Model	Assumes monotonic process (no return from carious to sound). Misclassification (sensitivity/specificity) incorporated. Parameters estimable without external validation data.	True unobserved binary responses: Caries-free (0) and Caries-active (1).		6 annual examinations. Cycle length: 1 year.	5 years	12	ST longitudinal study data. Simulations to test identifiability.	Empirical evidence of identifiability under θ10 + θ01 < 1. Calibration data not random.	Estimate true prevalence and incidence of caries accounting for misclassification and missing data.	Unbiased prevalence/incidence estimates possible without validation data. Incidence higher in early intervals. Significant regional effect and snack frequency influence.	Strengths: Corrects for misclassification and missingness. Superior to earlier incidence estimation methods.	Monte Carlo simulations to assess bias and MSE; comparison of models with/without validation data.
39	Nguyen et al. (2020), Australia	Cost-effectiveness analysis (CEA). Perspective of the Australian health care system.	Individual cohort aged 15 years and older, followed until age 85 or death. Focus on eight permanent molars.	Markov model combined with decision tree.	Decision Tree + Markov Hybrid	Comparison of semi-annual fluoride varnish application (intervention) vs. current practice (comparator). 5% discounting of costs and outcomes. Effectiveness (43% DMFS prevented fraction) adjusts transition probabilities from “No disease” to “Enamel decay” and from “Enamel decay” to “Dentine decay.” Incidence assumed constant.	Ten states for a single molar: No disease, Enamel decay, Dentine decay, Filling, Repeat filling, Root canal, Crown, Extraction, Bridge, Implant.		70 years (until age 85). 6-month cycle.	70 years	6	Transition probabilities from private health insurer claims data (2004–2007). Costs from ADA Fee Schedule 2014. Prevented fraction from Cochrane Review. Australian utility weights for QALY.	Model tested for robustness to variability in clinical effectiveness.	Evaluate cost-effectiveness of semi-annual fluoride varnish for permanent teeth (age 15+) using QALY and prevented-DMFT.	ICER: $1851 per QALY gained (95% CI 1142–3042) and $849 per DMFT prevented (base case, 5% discount). Both well below Australian threshold AUD$28,033 per QALY.	Strengths: Use of QALY allows comparison with non-dental interventions (mainstream HTA). Limitations: Excludes benefits for non-molars (underestimation). Transition probabilities from privately insured data (potentially healthier population). Assumes 100% adherence. Conservative assumptions for utilities in some states.	Sensitivity analysis for discount rates (0%, 3.5%, 5%). Scenario analyses for varying clinical effectiveness (e.g. 3-monthly application).
7	Nguyen et al. (2023), Australia	Cost-effectiveness analysis (CEA). Modeling the impact of a 20% sugar-sweetened beverage (SSB) tax. Setting: Australian population 2020. Perspective: societal and healthcare system.	Australian population 2020. Age range: 0 to 100 years. Stratified by IRSD quintiles (socioeconomic disadvantage). Risk profile: over half of the population exceeds WHO threshold for free sugar intake.	Closed cohort Markov model.	Markov Cohort Model	SSB tax leads to higher prices, lower purchases, reduced sugar intake, and caries prevention. Assumption: population does not change IRSD quintiles. DMFT reduction based on linear sugar-DMFT relationship (0.010 per 10 g sugar/day).	Four states: Caries-free, Dental caries, Complete tooth loss (edentulism), and Dead. Outcome: DALYs averted and prevented decayed teeth.	4	Time horizon: 10 years and lifetime (100 years). Cycle length: 1 year.	Lifetime	12	Australian Health Survey 2017–18 (SSB consumption). 2019 GBD study (caries incidence, mortality, DALYs). Costs based on Australian private/public fee schedules.	Face validity (authors/PSG). Model verification (formula/parameter check). Cross-validation (comparison with similar studies).	Conduct CEA for implementing a 20% SSB tax across socioeconomic groups and examine implementation aspects.	Intervention was dominant (cost-saving and health-promoting). 10-year scenario: 510,977 decayed teeth prevented and AUD$63.5 million societal cost savings. Triple health benefit observed for most disadvantaged groups.	Strengths: Best-practice validation approaches. Includes intervention costs. Accounts for edentulism. Equity analysis by socioeconomic group. Limitations: Closed cohort model may underestimate benefit due to population growth. Uncertainty in applying sugar-dose relationship to milk/permanent teeth. Substitution effects not modeled.	Probabilistic Sensitivity Analysis (PSA) with 2,000 Monte Carlo simulations. Threshold analysis to determine minimum effectiveness. Results were robust.
4	Norrie & Pharand (2020), Canada	Cost-effectiveness analysis (CEA). Conducted from the perspective of the Winnipeg Regional Health Authority (WRHA). The comparison was between a preventive fluoride varnish (FV) program and usual dental care including treatment under general anesthesia (GA). The primary outcomes were program administration costs per child, number of caries cases, and rates of pediatric dental surgery under GA.	Aggregated data from 873 children aged 1–6 years. The children were enrolled in the Daycare Fluoride Varnish Program of the WRHA in two low-income communities in Winnipeg.	Markov model (health state-transition Markov model), analyzed using Monte Carlo simulation.	Markov Cohort Model	The Markov model represented the natural history of dental disease, FV application, and associated costs. It illustrated the impact of Early Childhood Caries (ECC) and treatment costs after FV application. All children in the cohort started as eligible for dental care. The FV strategy was considered cost-saving when it improved outcomes and reduced total costs compared to usual care.	Two terminal states were modeled: “receiving dental care” and “post crown.” Children undergoing stainless steel crown treatment transitioned to the “post crown” state, after which they either exited the program (full crown set) or returned to dental care (partial crowns).	2	Time horizon: 5 years (20 cycles representing the full program duration). Cycle length: 3 months, corresponding to the FV application schedule. Future costs and benefits were discounted at 3% per year.	5 years	3	Aggregated retrospective data from monthly program reports (January 2018) and literature sources. Probability estimates mainly derived from program data (873 children). Rates of GA surgeries and postoperative relapses were obtained from literature specific to Manitoba (2014 and 2015). Dental costs were obtained from the Manitoba Dental College.	Internal review of parameter uncertainty conducted via uni- and multivariate sensitivity analyses (Monte Carlo simulation).	To compare the cost-effectiveness of the Daycare Fluoride Varnish Program (DFVP) in preventing Early Childhood Caries (ECC) versus usual care (dental surgery under GA) in Manitoba. The goal was to quantify healthcare program costs and potential savings for the public health system.	The program saved approximately $822.98 per child over 5 years compared to usual care. 4.38 caries per child were prevented. The incremental cost-effectiveness ratio (ICER) was $187.71 per avoided caries. The need for dental surgery under GA was reduced from 19.1% in usual care to 1.6% in the FV group—a 92% reduction. Estimated total program savings since implementation: $753,000.	Strengths: The FV intervention achieved better health outcomes, lower costs, and was less invasive than usual care. The results showed that FV application in public dental services was highly cost-effective. Limitations: Pediatric quality-of-life (QoL) data were not included. The analysis used the WRHA perspective, excluding parental or caregiver costs (e.g., participation, lost income), making t…	Univariate (one-way) and multivariate sensitivity analyses were performed using Monte Carlo simulation (1,000 iterations). Results showed the program was 100% cost-effective. The parameters with the strongest impact on ICER were the probability of surgery, followed by costs of fillings and caries probability in children receiving usual care.
41	Pak et al. (2017), USA (Michigan)	Statistical model development for correlated, interval-censored longitudinal data. Applied to Detroit Dental Health Project (DDHP).	Urban low-income African American children (0–5 years at wave I). N=1020 participants. Focus on primary molars (first and second).	Three-state nonhomogeneous Markov frailty model (parametric, Weibull intensities).	Statistical Model	Progressive process (0 → 1 → 2). A random subject-level effect (frailty u_i) accounts for intraoral clustering and heterogeneity. Weibull distribution for baseline intensities.	Three states: 0 (Sound), 1 (Early/non-cavitated caries), 2 (Advanced/cavitated caries). State 2 absorbing.		Age as time scale. Three intermittent observation waves.			DDHP longitudinal data, ICDAS coding.	Monte Carlo simulation study assessing finite-sample performance (bias, MSE, coverage).	Analyze caries progression accounting for interval censoring and intraoral correlation. Examine spatial symmetry (sex, arch, tooth type).	Rejection of symmetry between first vs. second molars and upper vs. lower molars. Right–left symmetry confirmed. Example: probability of advanced caries at age 6 (UR1M=0.03; UR2M=0.24).	Strengths: Simultaneous treatment of clustering and censoring. Bayesian predictive approach for transition probabilities.	Simulation study validating estimator performance (θ). Wald tests for symmetry hypotheses.
40	Pak, Li & Todem (2019), USA (Michigan)	Semiparametric model development for clustered, interval-censored multi-state data. Applied to DDHP.	Low-income children in Detroit. N=1020 participants, 8 primary molars per child.	Semiparametric multi-state Markov frailty model.	Statistical Model	Progressive process (0 → 1 → 2). Intraoral correlation modeled via bivariate frailty w_i=(w_i01, w_i12)^T, allowing transition dependency. Baseline intensities λ_ab^(0)(t) approximated by linear splines. Parameter estimation by penalized likelihood (mixed model).	Three states: 0 (Healthy), 1 (Early/non-cavitated), 2 (Advanced/cavitated). State 2 absorbing.		Age as time scale (birth as origin). Intermittent observations (interval censoring).			DDHP longitudinal study, ICDAS codes.	Extensive simulation studies assessing estimation accuracy and coverage rates. Hierarchical likelihood approach.	Formulate flexible multi-state model describing intraoral caries progression and predicting tooth-specific transitions.	Significant interaction between sex and tooth identity (p=0.0016). Right–left symmetry not rejected (p=0.9961/0.8840). Upper vs. lower symmetry rejected.	Strengths: Semiparametric approach avoids fixed distribution assumption. Bivariate frailty allows flexible dependence modeling. Robust performance confirmed in simulations.	Wald tests for symmetry; simulation of prediction interval coverage.
24	Palacio et al. (2019), Chile	Cost-effectiveness analysis (decision-analytic model), public health perspective.	Preschool population (low SES), aged 4–6 years.	Markov model with decision trees.	Decision Tree + Markov Hybrid	Compared fluoride varnish (FV) interventions (with/without screening, preschool (PSS) vs. primary care (PCS)) vs. counseling only. FV applied every 6 months.	Two states: caries-free and caries (absorbing).		2 years; 6-month cycles.	2 years	6	Chilean epidemiological studies (caries prevalence, transitions); Cochrane review (FV efficacy); Chilean cost and procurement data.	No validation mentioned.	Evaluate FV program cost-effectiveness to increase caries-free children in Chilean preschools.	PCS without screening most cost-effective; +3.7% caries-free prevalence vs. counseling; ICER: CLP 130,849 per additional caries-free child.	*Strengths:* Local data; policy-relevant method. *Limitations:* Limited prospective data; efficacy from single study; assumes full adherence.	Probabilistic sensitivity analysis (Monte Carlo, 1000 iterations); univariate deterministic analyses; best-case scenario.
42	Pukallus et al. (2013), Australia (Queensland)	Cost-effectiveness analysis (CEA). Public dental health service perspective in socioeconomically disadvantaged area.	Children aged 6 months to 6 years. Mothers recruited from public maternity hospitals in low-SES area.	Markov model (health state transitions).	Markov Cohort Model	Comparison of telephone-delivered intervention (TI) vs. usual care (UC). Constant caries incidence assumed. 5% annual discounting of costs/effects.	Two states: healthy (caries-free) and caries. Children start healthy and return to healthy after treatment (restoration, extraction, crown).	2	5.5 years (6 months–6 years). 11 cycles (6 months).	5.5 years	6	Data from intervention study (2 years) and public dental health clinical database (Logan-Beaudesert). Costs from ADA fee schedule and hospital GA data.	Univariate and multivariate (probabilistic) sensitivity analyses.	Quantify health costs and savings from telephone prevention program for ECC.	Intervention dominant (cheaper and more effective). Prevented 43 carious teeth and saved £69,984 per 100 children (base case).	Strengths: First ECC CEA in Australia. Robust (100% cost-effective in PSA). Includes GA costs. Limitations: No QALY or QoL; excludes indirect costs; simplified caries process.	Univariate (GA costs, incidence) and probabilistic sensitivity analysis (1000 simulations).
43	Quiñonez et al. (2005), USA	Cost-effectiveness analysis (CEA) using decision tree model. Payer’s perspective.	Children, focusing on occlusal surface of first permanent molar. Cohort split: 80% low risk, 20% high risk.	Markov model combined with decision tree.	Decision Tree + Markov Hybrid	Comparison of three strategies: Seal All (SA), Risk-Based Sealants (RBS), Seal None (SN). Outcome: cavity-free months. 3% annual discounting.	States: Low-risk sealed, Low-risk unsealed, High-risk sealed, High-risk unsealed, Carious, Restored.		10 years (120 months). Monthly cycle.	10 years	1	Transition probabilities from 20 longitudinal studies. Costs from ADA Survey of Dental Fees (inflation-adjusted 2002). Expert consensus for uncertain parameters.	Sensitivity analysis to test robustness.	Assess cost-effectiveness of sealant strategies (SA, RBS, SN).	SN dominated (more costly, less effective). ICER SA vs. RBS: $0.08 per cavity-free month. SA dominant at 0% discount or >125 months.	Strengths: Elaborate Markov model; uses clinical metric “caries-free months.” Two-way sensitivity on sealant/restoration cost informs policy. Limitations: Markov assumption may bias toward sealants; teeth treated as independent; amalgam restoration assumed.	Comprehensive univariate sensitivity (discount, duration, prevalence, probabilities, costs).
11	Rodriguez et al. (2022), Chile	Cost-Effectiveness Analysis (CEA) using a Decision Analytic Model (DAM); public provider perspective.	Preschool children (2.5–6.5 years) of low socioeconomic status.	Markov Decision Tree (MDT).	Decision Tree + Markov Hybrid	Comparison of Fluoride Varnish (FV) and Probiotic (PB) vs. “Do nothing” in two scenarios (with/without school milk program). Caries as absorbing state.	Caries (cavitated lesions) and caries-free.		4 years (8 cycles); 6-month cycle.	4 years	6	Systematic review for FV effectiveness; PB from a single study. Caries proxy based on national cross-sectional data.	Proxy of natural caries history constructed.	Evaluate cost-effectiveness of FV and PB to reduce caries incidence in preschoolers.	In school milk scenario, PB was more effective and cheaper than FV. ICER PB vs. Do nothing: USD 86.2 per additional caries-free child.	Limitations: PB effectiveness from one study; epidemiological data cross-sectional; constant effectiveness assumed.	Univariate deterministic and probabilistic sensitivity analyses (Monte Carlo, 1000 iterations).
28	Ruff (2025), USA (New York)	Community-based cluster RCT (CariedAway study). Estimates transition probabilities after silver diamine fluoride (SDF) treatment.	1352 children (mean 6.44 yrs), mostly low-income minorities, high caries prevalence (29% baseline). Focus on 6-year molars and premolars.	Multi-state Markov model.	Statistical Model	Models caries progression as relapsing–remitting. Transitions aggregated at tooth and subject level. Treatment: 38% SDF + fluoride varnish.	Three states: Sound, Carious, Arrested.		1-year and 2-year transition probabilities; intermittent cycle length.	2 years		CariedAway longitudinal RCT data (ICDAS 5/6).	Predicted vs. observed prevalence plots.	Estimate disease course/control probabilities after SDF.	Stay in arrested state: 0.72 (1y), 0.60 (2y). Healthy→Caries: 0.07 (1y), 0.12 (2y).	Strengths: RCT data, community setting; models relapsing–remitting state. Limitations: ignores intraoral correlations; only ICDAS 5/6.	95% CI for transitions reported.
25	Sanghvi et al. (2023), United Kingdom	Health economic cost-effectiveness analysis, NHS provider perspective.	8-year-old children with one, two, or four compromised first permanent molars (cFPMs).	Markov model.	Markov Cohort Model	Compared lifetime retention/restoration vs. extraction (spontaneous space closure). Outcome: Quality Adjusted Tooth-Years (QATYs).	Ten states: restorations (GIC, RC, SSC, RoCT), spontaneous closure, orthodontic treatment, bridge (FDP), implant (SCI), denture (RPD), remaining gap.	10	62 years (lifetime); annual cycles.	62 years	12	Systematic review/meta-analysis (failure/survival rates); utility survey (QATYs); NHS cost/tariff data.	No formal validation mentioned.	Evaluate lifetime cost-effectiveness of retention vs. extraction of cFPMs in children.	Retention more effective (+2.3 QATYs per cFPM). Extraction under GA dominated (more costly, less effective). Retention cost-effective at £100 (1 cFPM under LA) or £35 (4 cFPMs under GA) per QATY.	*Strengths:* Lifetime modeling; patient-derived utility (QATY). *Limitations:* Small utility survey (n=50); linear cost scaling by tooth count; excludes process disutility.	One-way sensitivity analysis; tornado plots (RC failure rate most influential); scenario analyses on cost variation.
17	Scherrer et al. (2022), USA	Simulation model; DALYs and caries incidence; focus on low-income households.	Cohort of 7-year-olds (1 000 simulated); first molars (1Ms).	Markov chain Monte Carlo simulation.	Markov Cohort Model	Modelled impact of reduced care due to COVID-19 on transition probabilities (sealants/visits).	Sealed (S), Unsealed/No Caries (NSNC), Unsealed/Caries (NSC), Filled (F).	4	48 months (Mar 2020–Feb 2024); monthly transitions.	2 years	1	NHANES 2011–16; MEPS 2015–18; sealant retention from Quinonez 2005.	Monte Carlo (1 000 reps); deterministic sensitivity analysis.	Model COVID-19 impact on caries and DALYs.	Extra DALYs = 1.48 per 1000 children; new caries +2.28% over 4 yrs.	Limitations: COVID parameters estimated and projected.	Markov chain Monte Carlo + deterministic (±20% change).
1	Schwendicke et al. (2015), Germany	Cost-effectiveness analysis. Comparison of combinations of detection and treatment strategies for occlusal caries. Setting: German healthcare system. Perspective: mixed public-private payer.	Male German patient. Age range: starting at 12 years over remaining lifetime. Risk profile: simulations for populations with low and high caries prevalence.	Markov model (stochastic state-transition model), analyzed via microsimulations (tooth-level).	Markov Microsimulation	The model follows an occlusal surface of a permanent molar. Assumptions: lesions extend into enamel or dentin. Failure of invasive treatment may lead to endodontics or extraction.	Occlusal surface states: Sound, Caries (enamel or dentin). Complications: Restorative treatment failure, Endodontic treatment, Crown, Extraction. Outcome: Tooth retention time (years).		Time horizon: remaining lifetime (from 12 years). Cycle length: 6 months.	Lifetime	6	Prevalence and transition probabilities from literature. Detection method validity from systematic reviews and meta-analyses. Costs based on German fee schedules (BEMA, GOZ).	Plausibility checks (internal via key parameter variation, external by an experienced health economist).	Evaluate cost-effectiveness of combinations of detection and treatment for occlusal caries.	Low prevalence: Visual-tactile or radiographic detection plus microinvasive treatment was most cost-effective and preserved teeth longest (66 years, €329–332). Invasive treatments least cost-effective.	Limitations: Assumptions on validity based on limited evidence. Modeled only one surface per patient. Health outcome (tooth retention) may have limited patient impact. Strength: evaluates detection/treatment combinations rather than detection alone.	Uni- and bivariate sensitivity analyses. Net-benefit analyses (Cost-Acceptability Curves). Variation of recall intervals (6–24 months). Variation of sensitivity/specificity and costs.
13	Schwendicke et al. (2018), Germany	Cost-Effectiveness Analysis; mixed public-private payer perspective (German healthcare).	6-year-olds, lifetime follow-up; 1000 individuals at low/mid/high caries risk.	Lifetime Markov Model (Decision tree with Monte Carlo microsimulation).	Markov Microsimulation	Simulated teeth until extraction; FV twice yearly from 6–18 yrs.	Restoration, re-restoration, endodontic treatment, extraction, implant loss.		Lifetime; annual cycle.	Lifetime	12	Effectiveness from updated Cochrane meta-analysis; costs from German fee schedules (2016 €).	Validated against repeated cross-sectional data; key parameter variation tests.	Evaluate cost-effectiveness of FV by caries risk.	FV not cost-effective in low-risk (ICER €343/DMFT); lowest in high-risk (ICER €8/DMFT).	Limitations: Fee-derived costs; tooth-level increment measure.	Univariate and probabilistic sensitivity analyses.
18	Schwendicke et al. (2021), Multi-national (DE perspective)	Long-term CEA; mixed-payer perspective (German healthcare).	Permanent molars of 12-year-olds; lifetime follow-up.	Markov Model (Monte Carlo microsimulation).	Markov Microsimulation	Extrapolated RCT data to lifetime; Glass Hybrid (GH) vs. Composite (CO); failure allocation probabilities included.	Restoration, repair, endodontic therapy, RCT, extraction, implant.		Lifetime (~66 yrs); annual cycle.	Lifetime	12	Failure/allocation probabilities from multi-national 3-yr RCT; transition probabilities from cohort studies; costs (€2018, BEMA/GOZ).	Monte Carlo microsimulations; univariate and probabilistic analyses.	Evaluate long-term CEA of GH vs. CO restorations in permanent molars.	CO costlier and slightly more effective (ICER €158/yr); GH dominated CO in sensitivity (ICER –€69/yr).	Limitations: Based on single RCT; Strengths: lifetime horizon; granular cost inputs.	Probabilistic and univariate sensitivity (allocations, discount rates).
14	Schwendicke & Bombeck (2023), Germany	Model-based CEA; mixed public-private payer perspective.	Posterior permanent teeth of 12-year-olds, lifetime follow-up; high-risk group (low SES).	Markov Model with Monte Carlo microsimulation.	Markov Microsimulation	Model simulates true/false positive/negative detections; NILT increases referrals.	Healthy, E1/2/D1, D2-3 lesions, Composite, RCT, Extraction, Implant.		Lifetime (~66 yrs); annual cycle.	Lifetime	12	Prevalence from cohort studies; NILT accuracy from systematic review/meta-analysis; costs (2020 €, BEMA/GOZ).	Model previously used and validated; univariate + probabilistic analyses.	Evaluate cost-effectiveness of NILT-based school caries screening vs. standard care.	NILT slightly more effective + cheaper; ICER = –€506/year (cost-saving).	Limitations: Based on German healthcare assumptions; high baseline utilization. Strength: long-term horizon.	Monte Carlo microsimulation + univariate sensitivity analyses.
2	Schwendicke, Paris, Stolpe (2015), Germany	Cost-effectiveness analysis (CEA), conducted from a mixed public–private payer perspective within the German healthcare system. Effectiveness was measured as tooth retention time (in years).	A proximal surface of a permanent posterior tooth in an initially 12-year-old male patient. Two populations were simulated: one with low caries prevalence and low risk, and one with high prevalence and high risk.	Markov model, analyzed via Monte Carlo microsimulations.	Markov Microsimulation	The model followed a proximal posterior surface over the patient’s lifetime. The sequence of events was constructed based on current evidence. Assumptions included: the surface is either sound or carious at baseline. Lesion progression (or development of new lesions) depends on the population, prevention, and treatment. Detection of lesions in the middle or inner dentin third (D2, D3) always led …	Sound surface; carious lesions extending into enamel (E2), outer dentin third (D1), middle dentin third (D2), or inner dentin third (D3); restored state; missing tooth.		Patient lifetime. Simulations were performed in 6-month cycles. Future costs were discounted annually at 3%.	Lifetime	6	Prevalence, validity, and transition probabilities were obtained from the literature. Validity parameters for detection methods came from an existing systematic review and meta-analysis. Prevalence estimates were based on data for 12-year-olds from Sweden. Costs were based on German public and private dental fee schedules (BEMA and GOZ).	Validation was performed internally by varying key parameters to test their impact on results. External validation was conducted by an experienced health economist (MS).	To compare the cost-effectiveness of combinations of detection and treatment strategies for proximal lesions in populations with differing prevalence and risk levels, supporting clinical decision-making and improving resource allocation.	The combination of radiographic detection with non- or micro-invasive treatment was cost-effective. For low-risk populations, RA-NI-A (€270, 61.5 years), RA-NI-AP (€312, 63.0 years), and RA-MI-AP (€373, 64.0 years) were the most cost-effective strategies. For high-risk populations, RA-MI-A (€427, 58.5 years) and RA-MI-AP (€436, 61.0 years) were most cost-effective. Strategies involving invasive t…	Strengths: The model quantified that cost-effectiveness depends not only on diagnostic validity but also on treatment options resulting from detection and on the target population. Early preventive interventions (up to age 18) showed remarkable cost-effectiveness. Limitations: The model did not account for potential changes in risk, detection, treatment methods, or costs over a lifetime. It simpl…	Parameter uncertainty was introduced by random sampling of transition probabilities from a triangular distribution within Monte Carlo microsimulations. Uni- and bivariate sensitivity analyses were performed. A net-benefit analysis was conducted to determine acceptability probabilities depending on varying willingness-to-pay thresholds. Variation in costs for detection and non-invasive treatments …
31	Warren et al. (2010), Australia	Cost-effectiveness analysis (CEA). Lifetime horizon. Private dental practitioner perspective.	Individual patient simulation (10,000 patients) representative of Australian population age distribution.	Individual-level microsimulation Markov model (8 submodels for 8 molars).	Markov Microsimulation	Compares Caries Management System (CMS) vs. Standard Care (SC). Models 8 molars. Costs/outcomes discounted 5%. Only critical transitions modeled.	11 states: No disease, Enamel caries, Dentine caries, Filling, Repeat filling, Root canal, Crown, Extraction, Bridge, Implant, Death.		Lifetime, with interim 2- and 3-year evaluations. Cycle: 6 months.	Lifetime	6	Efficacy data from RCT (Monitor Practice Program). Transitions/costs from MBF private insurance claims.	External validation vs. RCT 3-year results.	Evaluate long-term cost-effectiveness of CMS vs. SC.	ICER per DMFT: $1148.91 (3y); $1795.06 (lifetime). Most cost-effective at high caries risk.	Strengths: Patient-level simulation; private sector data; detailed follow-up care modeling. Limitations: No PSA (computational limits); DMFT metric insensitive; excludes indirect costs.	Univariate sensitivity: varying caries risk, benefit duration, adherence, discount rate.
21	Xie et al. (2019), China (Beijing)	Cost-effectiveness analysis, short- and long-term evaluation, consumer-level perspective.	187 children (3–5 years) with severe ECC in Beijing.	Markov model.	Markov Cohort Model	Compared comprehensive oral health care (education, fluoride, treatment) vs. control (exam/counseling only). Outcome: mean decayed teeth reduction. Assumed tooth independence and constant transitions.	Four states: natural, decayed, missing (caries), restored (caries).	4	4 years; 6-month cycles.	4 years	6	Data from 1-year clinical study; parental cost questionnaires.	Stability demonstrated via sensitivity analysis.	Evaluate cost-effectiveness of comprehensive oral health care for S-ECC and optimal intervention timing.	Comprehensive care highly cost-effective: cumulative 4-year costs 77 RMB/test vs. 2320 RMB/control per reduced decayed tooth. Optimal intervention: after 1.5 years.	*Strengths:* Short- and long-term evaluation; identifies optimal timing. *Limitations:* Confounding (baseline dentist visit); recall bias for costs; unclear indirect supplier costs.	One-way sensitivity analysis; tornado plot (±20% parameters; ICER <0).
19	Zhou et al. (2023), China	Multi-perspective multistate Markov Model (CEA/CBA); payer and societal perspectives; school setting.	7-year-old children (13.43 M) in China; first permanent molars.	Multistate Markov Model.	Markov Cohort Model	PFS vs. no intervention; PFS affects only PFM caries prevalence; CHEERS 2022 reporting standards followed.	Natural, carious, restored, missing tooth.	4	5 years; 1-year cycle.	5 years	12	Project costs from literature and provincial sources; transition rates from 4th Chinese Oral Health Survey; direct/indirect costs included.	One-way (Tornado) + probabilistic (Monte Carlo N = 1000).	Estimate national-level costs and effects of PFS application in schools.	PFS was cost-saving: ICER –61.46 CNY (payer) and –125.75 CNY (society) per caries prevented; BCR 1.22/1.91.	Limitations: No PFS reapplication costs; ages 7–12 only. Strengths: multi-perspective, national data.	One-way and probabilistic (Monte Carlo).
